# Supplementary material for: Pinewood Biochar as an Affordable Adsorbent for Short- and Medium-Chain PFAS Removal from Contaminated Water
Source: Molecules. 2026 Mar 27;31(7):1100. doi: 10.3390/molecules31071100 (PMC13074965; doi:10.3390/molecules31071100)
Supplement: Supplementary file 1 [file molecules-31-01100-s001.zip]

Archive with 1 entries (1 files):
- molecules-4185364-supplementary.pdf
